# Supplementary material for: Relationships between mitochondrial content and bioenergetics with obesity, body composition and fat distribution in healthy older adults
Source: BMC Obes. 2015 Oct 6;2:40. doi: 10.1186/s40608-015-0070-4 (PMC4594906; doi:10.1186/s40608-015-0070-4)
Supplement: Additional file 2: Table S1. — Respiratory Control Ratio Correlation Coefficients with Obesity and Total and Thigh Body Composition and Body Fat Distribution for All Participants and Split by Gender (ODP 32 kb) [file 40608_2015_70_MOESM2_ESM.odp]

## Slide: page1
Both Genders
Female
Male
Pearson
Partial 
(BMI)
Partial 
(BMI + gender)
Partial
(BMI + gender + age)
Pearson
Partial (BMI)
Partial (BMI + age)
Pearson
Partial (BMI)
Partial (BMI + age)
BMI (kg/m2)
0.23
n/a
n/a
n/a
-0.22
n/a
n/a
0.42
n/a
n/a
Waist Circumference (cm)
0.23
0.06
-0.14
-0.25
-0.30
-0.22
-0.31
0.33
-0.25
-0.34
Waist/Hip ratio
0.13
0.02
-0.05
-0.13
-0.35
-0.30
-0.37
0.42
0.13
0.22
Total Fat Mass (kg)
0.11
-0.37
-0.15
-0.16
-0.28
-0.24
-0.23
0.45
-0.12
-0.24
Total Lean Mass1 (kg)
0.39
0.30
-0.15
-0.11
-0.12
0.14
0.15
0.12
-0.27
-0.14
Percent Fat Mass
-0.15
-0.36
-0.01
-0.04
-0.33
-0.31
-0.32
0.46
0.08
-0.13
Leg Fat Mass to Total Fat Mass ratio
-0.26
-0.13
-0.10
0.11
-0.13
-0.45
-0.45
0.04
0.10
0.09
Total Thigh Fat (cm3)
-0.13
-0.37
-0.18
-0.24
-0.51
-0.69*
-0.69*
0.34
-0.01
-0.27
Thigh Subcutaneous Fat (cm3)
-0.14
-0.38
-0.19
-0.24
-0.52
-0.71*
-0.71*
0.33
-0.12
-0.44
Thigh Intermuscular Fat (cm3)
0.09
-0.08
0.04
-0.13
-0.31
-0.22
-0.31
0.37
0.13
-0.25
Total Thigh Muscle (cm3)
0.23
0.13
-0.31
-0.25
-0.04
0.24
0.23
-0.23
-0.41
-0.13
Thigh Intermuscular Fat/Total Thigh Fat Ratio
0.23
0.14
0.11
0.02
-0.13
-0.01
-0.04
0.22
0.06
-0.17
HOMA-IR1
0.32
0.23
0.17
0.18
0.37
0.63*
0.63
0.20
0.02
0.09
Insulin (mIU/L)1
0.28
0.19
0.13
0.15
0.27
0.64*
0.64*
0.15
-0.07
0.03
Glucose (mmol/L)
0.48*
0.44*
0.38
0.34
0.23
0.43
0.43
0.44
0.51
0.43

BMI=body mass index.
1 Variables were square-root-transformed to achieve normal distribution.
* = p≤0.05, ** = p≤0.01, *** = p≤0.001
Females: N=12; Males: N=12-13.
Additional file 2: Table S1: Respiratory Control Ratio Correlation Coefficients with Obesity and Total and Thigh Body Composition and Body Fat Distribution for All Participants and Split by Gender
